# Supplementary material for: Experimental formation enthalpies for intermetallic phases and other inorganic compounds
Source: Sci Data. 2017 Oct 24;4:170162. doi: 10.1038/sdata.2017.162 (PMC5654376; doi:10.1038/sdata.2017.162)
Supplement: Supplementary file 1 [file sdata2017162-isa1.zip]

Archive with 5 entries (5 files):
- i_Investigation.txt
- s_study_Kim.txt
- a_synthesis_Kim.txt
- a_solution_Kim.txt
- a_isothermal_Kim.txt
