# Supplementary material for: Experimental formation enthalpies for intermetallic phases and other inorganic compounds
Source: Sci Data. 2017 Oct 24;4:170162. doi: 10.1038/sdata.2017.162 (PMC5654376; doi:10.1038/sdata.2017.162)
Supplement: Supplementary file 1 [file sdata2017162-isa1.zip › i_Investigation.txt]

# Investigation File generated for Scientific Data with Investigation File Authoring Tool version 0.1.0 on 15/09/2017 - This metadata file is CC0
ONTOLOGY SOURCE REFERENCE
Term Source Name	ERO	OBI	SBO	CHMO
Term Source File	http://data.bioontology.org/ontologies/ERO	http://data.bioontology.org/ontologies/OBI	http://data.bioontology.org/ontologies/SBO	http://data.bioontology.org/ontologies/CHMO
Term Source Version	2013-08-02	2014-08-18	09:09:2016	releases/2014-11-20
Term Source Description	Eagle-I Research Resource Ontology	Ontology for Biomedical Investigations	Systems Biology Ontology	Chemical Methods Ontology
INVESTIGATION
Investigation Identifier
Investigation Title
Investigation Description
Investigation Submission Date
Investigation Public Release Date
INVESTIGATION PUBLICATIONS
Investigation PubMed ID
Investigation Publication DOI
Investigation Publication Author List
Investigation Publication Title
Investigation Publication Status
Investigation Publication Status Term Accession Number
Investigation Publication Status Term Source REF
INVESTIGATION CONTACTS
Investigation Person Last Name
Investigation Person Mid Initials
Investigation Person First Name
Investigation Person Address
Investigation Person Phone
Investigation Person Fax
Investigation Person Email
Investigation Person Affiliation
Investigation Person Roles
Investigation Person Roles Term Accession Number
Investigation Person Roles Term Source REF
STUDY
Study Identifier	10.1038/sdata.2017.162
Study Title	Experimental formation enthalpies for intermetallic phases and other inorganic compounds
Study Submission Date	11/07/2017
Study Public Release Date	24/10/2017
Study Description	http://www.nature.com/articles/sdata2017162#abstract
Study File Name	s_study_Kim.txt
Comment[Subject Keywords]	///;/;//
Comment[Manuscript Licence]	CC BY-4.0
Comment[Experimental Metadata Licence]	CC0
Comment[Supplementary Information File Name]	
Comment[Supplementary Information File Type]	x-zip-compressed
Comment[Supplementary Information File URL]	http://www.nature.com/articles/sdata2017162#supplementary-information
Comment[Data Repository]	figshare
Comment[Data Record Accession]	doi:10.6084/m9.figshare.c.3822835
Comment[Data Record URI]	http://doi.org/10.6084/m9.figshare.c.3822835
STUDY DESIGN DESCRIPTORS
Study Design Type	data integration objective
Study Design Type Term Accession Number	ERO:0100092
Study Design Type Term Source REF	ERO
STUDY PUBLICATIONS
Study PubMed ID
Study Publication DOI
Study Publication Author List
Study Publication Title
Study Publication Status
Study Publication Status Term Accession Number
Study Publication Status Term Source REF
STUDY FACTORS
Study Factor Name	calorimetry method
Study Factor Type	protocol
Study Factor Type Term Accession Number	OBI:0000272
Study Factor Type Term Source REF	OBI
STUDY ASSAYS
Study Assay Measurement Type	standard enthalpy of formation	standard enthalpy of formation	standard enthalpy of formation
Study Assay Measurement Type Term Accession Number	SBO:0000574	SBO:0000574	SBO:0000574
Study Assay Measurement Type Term Source REF	SBO	SBO	SBO
Study Assay Technology Type	synthesis method	analytical solution calorimetry	isothermal calorimetry
Study Assay Technology Type Term Accession Number	CHMO:0001301	CHMO:0001226	CHMO:0002076
Study Assay Technology Type Term Source REF	CHMO	CHMO	CHMO
Study Assay Technology Platform	""	""	""
Study Assay File Name	a_synthesis_Kim.txt	a_solution_Kim.txt	a_isothermal_Kim.txt
STUDY PROTOCOLS
Study Protocol Name	Experimental Setup	Calorimetry measurement
Study Protocol Type	protocol	calorimetry
Study Protocol Type Term Accession Number	OBI:0000272	CHMO:0000682
Study Protocol Type Term Source REF	OBI	CHMO
Study Protocol Description		
Study Protocol URI	""	""
Study Protocol Version		
Study Protocol Parameters Name	""	""
Study Protocol Parameters Name Term Accession Number	""	""
Study Protocol Parameters Name Term Source REF	""	""
Study Protocol Components Name	""	""
Study Protocol Components Type	""	""
Study Protocol Components Type Term Accession Number	""	""
Study Protocol Components Type Term Source REF	""	""
STUDY CONTACTS
Study Person Last Name	Kim	Meschel	Nash	Chen
Study Person First Name	George	S. V.	Philip	Wei
Study Person Mid Initials				
Study Person Email	""	""	nash@iit.edu	wei.chen@iit.edu
Study Person Phone				
Study Person Fax				
Study Person Address				
Study Person Affiliation	Illinois Institute of Technology, Department of Mechanical, Materials and Aerospace Engineering, Chicago, Illinois 60616, USA	Illinois Institute of Technology, Thermal Processing Technology Center, Chicago, Illinois 60616, USA	Illinois Institute of Technology, Thermal Processing Technology Center, Chicago, Illinois 60616, USA	Illinois Institute of Technology, Department of Mechanical, Materials and Aerospace Engineering, Chicago, Illinois 60616, USA
Study Person Roles				
Study Person Roles Term Accession Number				
Study Person Roles Term Source REF				
Comment[Study Person ORCID]			0000-0003-2975-8512	
Comment[Funder]				
Comment[FundRef ID]				
Comment[Funder Term Source REF]				
Comment[Grant Identifier]				
