# Supplementary material for: Experimental formation enthalpies for intermetallic phases and other inorganic compounds
Source: Sci Data. 2017 Oct 24;4:170162. doi: 10.1038/sdata.2017.162 (PMC5654376; doi:10.1038/sdata.2017.162)
Supplement: Supplementary file 1 [file sdata2017162-isa1.zip › s_study_Kim.txt]

Source Name	Protocol REF	Sample Name	Factor Value[calorimetry method]
High-temperature calorimetric measurements	Experimental Setup	intermetallic compound	Direct Synthesis;Solution Calorimetry;Solute-Solvent Drop Calorimetry
High-temperature calorimetric measurements	Experimental Setup	metal boride	Direct Synthesis;Solution Calorimetry;Solute-Solvent Drop Calorimetry
High-temperature calorimetric measurements	Experimental Setup	metal carbide	Direct Synthesis;Solution Calorimetry;Solute-Solvent Drop Calorimetry
High-temperature calorimetric measurements	Experimental Setup	metallic silicide	Direct Synthesis;Solution Calorimetry;Solute-Solvent Drop Calorimetry
