# Supplementary material for: Experimental formation enthalpies for intermetallic phases and other inorganic compounds
Source: Sci Data. 2017 Oct 24;4:170162. doi: 10.1038/sdata.2017.162 (PMC5654376; doi:10.1038/sdata.2017.162)
Supplement: Supplementary file 1 [file sdata2017162-isa1.zip › a_isothermal_Kim.txt]

Sample Name	Protocol REF	Assay Name	Raw Data File	Comment[Data Repository]	Comment[Data Record Accession]	Comment[Data Record URI]	Factor Value[calorimetry method]
intermetallic compound	Calorimetry measurement	intermetallic compound_Solute-Solvent Drop Calorimetry	enthalpy_formation.json	figshare	doi:10.6084/m9.figshare.c.3822835	http://doi.org/10.6084/m9.figshare.c.3822835	Solute-Solvent Drop Calorimetry
metal boride	Calorimetry measurement	metal boride_Solute-Solvent Drop Calorimetry	enthalpy_formation.json	figshare	doi:10.6084/m9.figshare.c.3822835	http://doi.org/10.6084/m9.figshare.c.3822835	Solute-Solvent Drop Calorimetry
metal carbide	Calorimetry measurement	metal carbide_Solute-Solvent Drop Calorimetry	enthalpy_formation.json	figshare	doi:10.6084/m9.figshare.c.3822835	http://doi.org/10.6084/m9.figshare.c.3822835	Solute-Solvent Drop Calorimetry
metallic silicide	Calorimetry measurement	metallic silicide_Solute-Solvent Drop Calorimetry	enthalpy_formation.json	figshare	doi:10.6084/m9.figshare.c.3822835	http://doi.org/10.6084/m9.figshare.c.3822835	Solute-Solvent Drop Calorimetry
